# Supplementary material for: A Quantitative Approach to Determine Hydrophobe Content of Associating Polyacrylamide Using a Fluorescent Probe
Source: Molecules. 2023 May 17;28(10):4152. doi: 10.3390/molecules28104152 (PMC10221327; doi:10.3390/molecules28104152)
Supplement: Supplementary file 1 [file molecules-28-04152-s001.zip]

Archive with 1 entries (1 files):
- molecules-2353473-supplementary.pdf
